# Supplementary material for: Alterations in the Microbiota of Caged Honeybees in the Presence of Nosema ceranae Infection and Related Changes in Functionality
Source: Microb Ecol. 2022 Jul 12;86(1):601–16. doi: 10.1007/s00248-022-02050-4 (PMC10293464; doi:10.1007/s00248-022-02050-4)
Supplement: Supplementary file 2 — (XLSX 79 kb) [file 248_2022_2050_MOESM2_ESM.xlsx]

## Sheet: Table S1_WGS strains 
	Table S1 Whole Genome Shotgun list of strains
	Strain	Assembly Accession Number
	Lactobacillus melliventris Dan2	GCA_014324185.1
	Lactobacillus kullabergensis Dan23	GCA_014324215.1
	Apilactobacillus kunkeei Dan39	GCA_014323645.1
	Lactobacillus kimbladii Dan47	GCA_014323605.1
	Lactobacillus apis Dan63	GCA_014324145.1
	Lactobacillus helsingborgensis Dan70	GCA_014324155.1
	Lactiplantibacillus plantarum Dan91	GCA_014324175.1
	Lactobacillus johnsonii Dan92

## Sheet: Table S2_Sample Names
	Table S2 List of samples published in Alberoni et al. (2021) and the renaming for this research paper
	Samples in Alberoni et al. 2021	Renaming for this research	GeneBank accession
	T0.C1	FP13.1	SAMN16442367
	T0.C2	FP13.2	SAMN16442368
	T0.C3	FP13.3	SAMN16442369
	T0.C4	FP13.4	SAMN16442370
	T0.C5	FP13.5	SAMN16442371
	T0.P1	FP14.1	SAMN16442385
	T0.P2	FP14.2	SAMN16442386
	T0.P3	FP14.3	SAMN16442387
	T0.P4	FP14.4	SAMN16442388
	T0.P5	FP14.5	SAMN16442389
	T0.N1	FP 15.1	SAMN16442379
	T0.N2	FP 15.2	SAMN16442380
	T0.N3	FP 15.3	SAMN16442381
	T0.N4	FP 15.4	SAMN16442382
	T0.N5	FP 15.5	SAMN16442383

## Sheet: Table S3_Isolates_Sanger
	Table S3 List of microbial strains isolated from Hymenoptera starting from 2013 to 2017. For the isolation of strains different media have been used (BHI, TSA, MRS, TPY, NA, MYPGP, SYPG) and their modifications. This collection has been used to set up the list of microorganisms for the InsectGene Database
	Organism	Strain	Isolation-Source	Approx Collection Date	GeneBank Accession Number
	Achromobacter xylosoxidans	X1X	Gut of Apis mellifera subsp. ligustica	March 2014	MG650022
	Acinetobacter nectaris	Sp45	Gut of Osmia cornuta	April 2016	MG645298
	Actinomyces odontolyticus	OCN12	Gut of Osmia cornuta	April 2016	MG597264
	Bacillus aerius	Sp11	Gut of Apis mellifera subsp. ligustica	March 2014	MG650014
	Bacillus amyloliquefaciens	Sp16	Honey Bee fermented pollen	March 2014	MG650017
	Bacillus aryabhattai	SP36	Gut of Apis mellifera subsp. ligustica	October 2015	MG650052
	Bacillus cereus	Sp21	Dead Honey Bee Larvae	October 2015	MG650041
	Bacillus licheniformis	Sp1	Gut of Apis mellifera subsp. ligustica	March 2014	MG650010
	Bacillus mojavensis	Sp17	Honey Bee fermented pollen	March 2014	MG650018
	Bacillus pumilis	Sp26	Honey Bee fermented pollen	October 2015	MG650045
	Bacillus pumilus	Sp114	Gut of Osmia bicornis	April 2016	MG645313
	Bacillus safensis	Sp122	Gut of Osmia bicornis	April 2016	MG645314
	Bacillus simplex	LRV34	Gut of Osmia bicornis	April 2016	MG645295
	Bacillus simplex	Sp37	Dead Honey Bee Larvae	October 2015	MG650039
	Bacillus subtilis	Sp8	Gut of Apis mellifera subsp. ligustica	March 2014	MG650012
	Bacillus thuringiensis	Sp15	Honey Bee fermented pollen	March 2014	MG650016
	Bacillus toyonensis	Sp27	Honey Bee fermented pollen	October 2015	MG650046
	Bifidobacterium actinocoloniiforme	XV11	Gut of Xylocopa violacea	March 2016	MG597283
	Bifidobacterium aemilianum	XV10	Gut of Xylocopa violacea	March 2016	MG597282
	Bifidobacterium asteroides	Dan1	Gut of Apis mellifera subsp. ligustica	December 2013	MG601136
	Bifidobacterium asteroides	LRV11	Gut of Osmia bicornis	April 2016	MG645294
	Bifidobacterium coryneforme	OCV28	Gut of Osmia cornuta	April 2016	MG597271
	Bifidobacterium coryneforme	BB11	Gut of Apis mellifera subsp. ligustica	March 2014	MG650005
	Bifidobacterium sp.	XV16	Gut of Xylocopa violacea	March 2016	MG597285
	Bifidobacterium xylocopae	XV2	Gut of Xylocopa violacea	March 2016	MG597278
	Ewingella americana	Sp112	Gut of Osmia bicornis	April 2016	MG645312
	Fructobacillus fructosus	LRV37	Gut of Osmia bicornis	April 2016	MG645296
	Gilliamella apicola	MT1	Gut of Apis mellifera subsp. ruttneri	April 2016	MG601164
	Hafnia alvei	AC1	Gut of Apis mellifera subsp. ligustica	March 2014	MG649994
	Klebsiella oxytoca	MT11	Gut of Apis mellifera subsp. ruttneri	April 2016	MG601168
	Lactobacillus apis	Dan63	Gut of Apis mellifera subsp. ligustica	December 2013	MG601154
	Lactobacillus apis	LRV 4	Gut of Osmia bicornis	April 2016	MG645292
	Lactobacillus apis	MT61	Gut of Apis mellifera subsp. ruttneri	April 2016	MG601166
	Lactobacillus bombi	XV17L	Gut of Xylocopa violacea	March 2016	MG597286
	Lactobacillus graminis	LCV 62	Gut of Osmia cornuta	April 2016	MG645281
	Lactobacillus helsingborgensis	Dan70	Gut of Apis mellifera subsp. ligustica	December 2013	MG601155
	Lactobacillus jonsoni	Dan92	Gut of Apis mellifera subsp. ligustica	December 2013	MG601158
	Lactobacillus kimbladii	Dan47	Gut of Apis mellifera subsp. ligustica	December 2013	MG601147
	Lactobacillus kullabergensis	Dan23	Gut of Apis mellifera subsp. ligustica	December 2013	MG601143
	Lactobacillus kunkeei	LRV 5	Gut of Osmia bicornis	April 2016	MG645293
	Lactobacillus kunkeei	Gh1	Gut of Apis mellifera subsp. ruttneri	April 2016	MG601170
	Lactobacillus kunkeii	Dan39	Gut of Apis mellifera subsp. ligustica	December 2013	MG601145
	Lactobacillus mali	VC29	Gut of Vespa Crabro	May 2017	MG650029
	Lactobacillus melliventris	Dan2	Gut of Apis mellifera subsp. ligustica	December 2013	MG601137
	Lactobacillus melliventris	MT53	Gut of Apis mellifera subsp. ruttneri	April 2016	MG601163
	Lactobacillus plantarum	Dan91	Gut of Apis mellifera subsp. ligustica	December 2013	MG601157
	Lactobacillus sp.	XV13L	Gut of Xylocopa violacea	March 2016	MG597284
	Lactococcus lactis subsp. cremoris	PG29	Gut of Polystes gallica	May 2017	MG650033
	Lactococcus lactis subsp. hordniae	Sp79	Gut of Osmia cornuta	April 2016	MG645305
	Lactococcus lactis subsp. hordniae	PG69	Gut of Polystes gallica	May 2017	MG650032
	Leuconostoc mesenteroides	LCV 78	Gut of Osmia cornuta	April 2016	MG645285
	Leuconostoc mesenteroides	VC32	Gut of Vespa Crabro	May 2017	MG650027
	Leuconostoc pseudomesenteroides	Sp89	Gut of Osmia cornuta	April 2016	MG645308
	Macrococcus equipercicus	CF1	Honeybee wax	May 2017	MG649989
	Microbacterium azadirachtae	T1T	Gut of Apis mellifera subsp. ligustica	March 2014	MG650021
	Micrococcus yunnanensis	PA1	Honeybee wax	May 2017	MG649988
	Obesumbacterium proteus	AC10	Gut of Apis mellifera subsp. ligustica	March 2014	MG649998
	Paenibacillus alvei	Sp33	Honey	July 2015	MG650050
	Paenibacillus dendritiformis	PA(A)	Dead Honey Bee Larvae	October 2015	MG650036
	Paenibacillus humicus	Sp29	Honey	July 2015	MG650048
	Paenibacillus larvae	Sp19	Dead Honey Bee Larvae	October 2015	MG650037
	Paenibacillus larvae	Sp28	Honey Bee fermented pollen	October 2015	MG650047
	Paenibacillus peoriae	OCV20	Gut of Osmia cornuta	April 2016	MG597268
	Paenibacillus taichungensis	596op	Honey	October 2015	MG650057
	Paenibacillus xylanilyticus	SP42	Gut of Apis mellifera subsp. ligustica	October 2015	MG650054
	Propionibacterium acnes	OCN3	Gut of Osmia cornuta	April 2016	MG597262
	Propionibacterium acnes	OCN10	Gut of Osmia cornuta	April 2016	MG597263
	Propionibacterium acnes	ORV20	Gut of Osmia bicornis	April 2016	MG597274
	Propionibacterium granulosum	OCV7	Gut of Osmia cornuta	April 2016	MG597266
	Rosenbergiella epipactidis	Sp65	Gut of Osmia cornuta	April 2016	MG645303
	Serratia liquefaciens	AC4	Gut of Apis mellifera subsp. ligustica	March 2014	MG649995
	Serratia marcescens	AC8	Gut of Apis mellifera subsp. ligustica	March 2014	MG649996
	Staphylococcus epidermidis	LCN129	Gut of Osmia cornuta	April 2016	MG645273
	Staphylococcus hominis	CD1	Honeybee wax	May 2017	MG649991
	Staphylococcus lugdunensis	BB2	Gut of Apis mellifera subsp. ligustica	March 2014	MG649999
	Streptomyces pseudogriseolus	Sp49	Gut of Osmia cornuta	April 2016	MG645299
	Vagococcus entomophilus	OCV32	Gut of Osmia cornuta	April 2016	MG597272
	Vagococcus entomophilus	VC23	Gut of Vespa Crabro	May 2017	MG650030
	Weissella cibaria	LCN136	Gut of Osmia cornuta	April 2016	MG645274

## Sheet: Table S4_InsectGene
	Table S4 List of microorganisms used for the construction of InsectGene Database (BUSCoB: Bologna University Scardovi Collection of Bifidobacteria)
	Class	Order	Family	Genus	Species	Type or Reference strain	16S rRNA sequence lenght	GeneBank accession	Progressive number in the database
	Actinobacteria	Bifidobacteriales	Bifidobacteriaceae	Bifidobacterium	actinocoloniiforme	DSM 22766	full	GCA_001263395.1	0
					asteroides	DSM 20089	full	GCA_002715865.1	1
					bohemicum	DSM 22767	full	GCA_000741525.1	2
					bombi	DSM 19703	full	GCA_000737845.1	3
					commune	DSM 28792	full	GCF_900094885.1	4
					coryneforme	LMG 18911	full	GCA_000737865.1	5
					coryneforme_C155	LMG 30569	full	SAMN25059480	6
					indicum	DSM 20214	full	GCA_000706765.1	7
					indicum_C449	BUSCoB Coll.	full	SAMN25059481	8
	Flavobacteriia	Flavobacteriales	Flavobacteriaceae	Apibacter	adventoris	NCIMB 14986	full	GCF_002964975.1	9
					mensalis	LMG 28357	full	GCF_900018365.1	10
	Bacilli	Lactobacillales	Enterococcaceae	Vagococcus	entomophilus	DSM 24756	full	GCF_003987595.1	11
			Lactobacillaceae	Lactobacillus	apinorum	DSM 26257	1445 bp	NR_126247.1	12
					apis	LMG 26964	1428 bp	NR_125702.1	13
					bombi	DSM 26517	1490 bp	NR_134065.1	14
					bombicola	DSM 28793	full	GCF_002916915.1	15
					gasseri	ATCC 33323	full	GCA_000014425.1	16
					helsingborgensis	DSM 26265	full	GCF_000970855.1	17
					helveticus	DSM 20075	full	GCA_000160855.1	18
					ixorae	LMG 29008	1475 bp	LC094494.1	19
					johnsonii	ATCC 33200	full	GCF_000159355.1	20
					johnsonii_Dan92	LMG 30568	1457 bp	MG601158	21
					kimbladii	DSM 26263	1437 bp	NR_126250.1	22
					kullabergensis	DSM 26262	full	GCF_000967195.1	23
					kunkeei	DSM 12361	full	GCF_001433825.1	24
					kunkeei_Dan39	LMG 30566	1392 bp	MG601145	25
					mellifer	DSM 26254	1437 bp	GCF_000970795.1	26
					mellis	DSM 26255	full	GCF_000967245.1	27
					melliventris	DSM 26256	full	GCF_000970775.1	28
					metriopterae	JCM 31635	full	GCF_004117915.1	29
					micheneri	DSM 104126	full	GCF_002993975.1	30
					panisapium	DSM 102188	full	GCF_002916935.1	31
					paraplantarum	DSM 10667	full	GCA_003641145.1	32
					pentosus	DSM 20314	full	GCA_003641185.1	33
					plantarum_argentoratensis	DSM 16365	full	GCA_003641165.1	34
					plantarum_plantarum	ATCC 14917	full	GCA_000143745.1	35
					plantarum_Dan91	LMG 30567	full	GCA_014324175.1	36
					quenuiae	DSM 104127	full	GCF_002994005.1	37
					timberlakei	DSM 104128	1434 bp	GCF_002993965.1	38
					vespulae	DSM 103408	1405 bp	JX863367.1	39
			Leuconostocaceae	Convivina	intestini	DSM 28795	full	GCF_003096575.1	40
				Weissella	bombi	LMG 28290	1528 bp	NR_136437.1	41
					cibaria	DSM 15878	full	GCA_000193635.2	42
	Alphaproteobacteria	Rhizobiales	Bartonellaceae	Bartonella	apis	NCIMB 14961	full	GCF_001952075.1	43
		Rhodospirillales	Acetobacteraceae	Asaia	astilbis	JCM15831	full	GCF_000613845.1	44
					bogorensis	NBRC16594	full	GCF_001547995.1	45
					krungthepensis	JCM16128	1411 bp	NR_024810.1	46
					lannensis	NBRC102526	1414 bp	NR_114144.1	47
					platycodi	JCM 25414	full	GCF_000614545.1	48
					prunellae	JCM 25354	full	GCF_000613885.1	49
					spathodeae	NBRC 105894	1414 bp	AB682300.1	50
				Bombella	apis	KCTC 52452	1407 bp	NR_157653.1	51
					intestini	LMG 28161	full	GCA_002003665.1	52
				Commensalibacter	intestini	KCTC 22117	full	GCF_000231445.1	53
				Parasaccharibacter	apium	ATCC SD-6836	full	GCF_002917995.1	54
	Betaproteobacteria	Neisseriales	Neisseriaceae	Snodgrassella	alvi	DSM 104735	full	GCF_000600005.1	55
	Gammaproteobacteria	Enterobacterales	Enterobacteriaceae	Citrobacter	amalonaticus	NCTC 10805	full	GCA_900460855.1	56
					farmeri	GTC 1319	full	GCF_000764735.1	57
					pasteurii	CIP55.13	full	GCF_000826205.1	58
			Morganellaceae	Arsenophonus	nasoniae	ATCC 49151	1511 bp	NR_042811.1	59
				Cosenzaea	myxofaciens	ATCC 19692	full	GCA_001654855.1	60
				Morganella	morganii_morganii	NCTC235	full	GCA_900635025.1	61
					morganii_sibonii	DSM 14850	1356 bp	DQ358146	62
					psychrotolerans	DSM 17886	1424 bp	NR_117794.1	63
				Providencia	alcalifaciens	NCTC 10286	full	GCA_900478095.1	64
					burhodogranariea	DSM 19968	full	GCF_000314855.2	65
					heimbachae	NCTC 12003	full	GCA_900475855.1	66
					rettgeri	NCTC 11801	full	GCA_900455085.1	67
					rustigianii	NCTC11802	full	GCA_900455075.1	68
					sneebia	DSM 19967	full	GCF_000314895.2	69
					stuartii	NCTC11800	full	GCA_900455155.1	70
					vermicola	CIP 108829	1517 bp	NR_042415.1	71
			Thorselliaceae	Coetzeea	brasiliensis	LMG 29552	1391 bp	NR_153734.1	72
			Yersiniaceae	Serratia	entomophila	DSM 12358 type	1516 bp	NR_025338.1	73
					ficaria	NCTC 12148	full	GCF_900187015.1	74
					fonticola	DSM 4576	full	GCF_001006005.1	75
					liquefaciens	ATCC 27592	full	GCA_000422085.1	76
					marcescens	ATCC 13880	full	GCA_003957875.1	77
					nematodiphila	DSM21420	full	GCF_000738675.1	78
			Erwiniaceae	Pantoea	agglomerans	NCTC9381	full	GCA_900454405.1	79
					ananatis	LMG 2665	full	GCF_000661975.1	80
					brenneri	LMG 5343 (type)	full	GCF_002095305.1	81
			Hafniaceae	Obesumbacterium	proteus	DSM 2777	full	GCF_001586165.1	82
		Orbales	Orbaceae	Frischella	perrara	DSM 104328	full	GCF_003182045.1	83
				Gilliamella	apicola	DSM 104097	full	GCA_000599985.1	84
					apis	DSM 105629	full	GCF_002142155.1	85
					bombi	LMG 29879	full	GCF_900103255.1	86
					bombicola	LMG 28359	1467 bp	NR_149810.1	87
					intestini	LMG 28358	1490 bp	NR_149811.1	88
					mensalis	LMG 29880	full	GCF_900103085.1	89

## Sheet: Table S5_Relative Abundances
	Table S5 NGS absolute abundance (%) at genus level for all samples (qPCR-normalized NGS relative abundance)
	sample	treatment	Bifidobacterium	Apilactobacillus	Bombilactobacillus	Lactobacillus	Lactiplantibacillus	Bartonella	Commensalibacter	Parasaccharibacter	Snodgrassella	Citrobacter	Cosenzaea	Morganella	Arsenophonus	Serratia	Frischella	Gilliamella	others
	1	CTR	7.4559	0	1.28012	45.0691	0	0.00725283	0	45.9938	0.00362641	0.00362641	0	0	0	0.00362641	0.00362641	0.00362641	0.175742
	2	CTR	8.99613	0.00236119	0.120421	90.8137	0.00236119	0	0	0.0188895	0	0	0	0	0	0.00472238	0	0.037779	0.0036326
	3	CTR	0.0642123	0.00740911	0.118546	99.5587	0.00493941	0.0148182	0	0.0493941	0.0148182	0.00493941	0	0.00493941	0	0.0938487	0.0395153	0.00493941	0.0189977
	4	CTR	0.0118667	0.00890004	0.0252168	18.877	0.00296668	0.0504335	0	0.00593336	0.0178001	0.00296668	0	0	0	0	0	80.3466	0.650387
	5	CTR	0.0988371	0.00247093	0.0741279	99.4746	0.0123546	0.069186	0	0.0593023	0.00988371	0	0.00494186	0	0	0.00494186	0.00988371	0.0197674	0.15966
	6	CTR	13.093	0.00158281	0.310232	26.8888	0.00158281	0.00316563	0	59.1909	0.00316563	0	0.00316563	0	0	0	0.00633126	0	0.497978
	7	CTR	4.7268	0	2.76336	60.5334	0.00202	0.01616	0	31.8999	0	0	0	0.00404	0	0.00404	0	0.01616	0.0341846
	8	CTR	3.06158	0.0486737	0.255537	96.4421	0.0340716	0.0438064	0	0.0340716	0.0340716	0	0	0	0	0.0194695	0	0.00973475	0.0168486
	9	CTR	3.579	0.0141883	3.74394	39.5127	0.0141883	0.0177354	0	0.0106412	0.0141883	0	0.00354708	0	0	0	0.00354708	53.0004	0.0859484
	10	CTR	10.8547	0	5.86474	60.1505	0	0.0123209	0	23.0852	0	0	0	0	0	0	0.00410696	0	0.0284328
	11	CTR	5.76329	0.00392327	7.47383	51.1085	0.00392327	0.0196164	0	35.5762	0.0117698	0	0	0	0	0	0	0.0117698	0.0271611
	12	CTR	4.72465	0.00592557	5.43177	54.2505	0	0.0118511	0	35.5257	0.00395038	0	0.00790075	0	0	0.00395038	0	0.00790075	0.0258294
	13	CTR	3.83458	0	7.81387	54.6529	0	0.0120584	0	33.6229	0.00401948	0	0.00803896	0	0	0	0.0120584	0.00401948	0.0355569
	14	CTR	6.51731	0.00600121	0.168034	61.4764	0	0.00400081	0	31.7344	0.00800161	0	0	0	0	0	0.0120024	0	0.073861
	15	CTR	3.80034	0.00464968	4.22191	21.0569	0	0.0247983	0	11.6955	59.1595	0	0.00309979	0	0	0	0	0	0.0333823
	16	CTR	16.8203	0	0.074481	67.2067	0	0	0	15.8645	0.00413783	0	0	0.00413783	0	0	0.00413783	0.00413783	0.0175062
	17	NOS	10.6221	0	6.76149	71.2246	0.00220101	0.0572262	0	0.0704322	0.017608	0	0	11.2339	0	0	0	0.00880402	0.00169308
	18	NOS	12.4601	0.00687833	2.12712	36.72	0	0.00687833	0	0.0103175	0.0171958	0.251059	0.00343917	0.168519	0	5.48891	0.00343917	42.6078	0.128307
	19	NOS	4.37277	0.00327303	1.35012	30.6765	0.00163651	0.0294573	0	0.0229112	0.00981909	0.00981909	0.00654606	0.00981909	0	63.3037	0	0.00981909	0.193864
	20	NOS	7.28047	0.00529617	4.31108	38.1677	0.00353078	0.00706156	0	0	0	0	0.0564925	17.1808	0	32.8045	0	0.0105923	0.172465
	21	NOS	10.3955	0	7.43877	53.8486	0.00199913	0	0	28.0238	0.00399827	0	0	0.0119948	0	0.0279879	0.00399827	0.00799653	0.235283
	22	NOS	11.8542	0.00366323	4.27498	41.5318	0	0.0109897	0	15.3489	0.0146529	0.241773	0.00732645	4.05885	0	21.2027	0.00366323	0.00366323	1.44275
	23	NOS	6.55026	0.00663877	1.81902	77.0784	0.00442585	0.0088517	0	0.00442585	0	6.21832	0.00442585	2.3634	0	5.91293	0	0	0.0289382
	24	NOS	0.824218	0.00861552	0.0287184	13.0712	0	0.00574368	0	0.0287184	0.0201029	5.66901	0.0201029	6.07107	0	72.3646	0	0.00574368	1.88216
	25	NOS	0.0840961	0.0127972	0.255945	47.4924	0.0146254	0.00365635	0	0.0146254	0.617924	0.0146254	0.687394	50.0482	0	0.193787	0	0.519202	0.0407824
	26	NOS	6.70066	0	2.30268	70.3462	0.00641416	0.0470372	0	0.0042761	0.0128283	0	1.97556	1.5565	0	16.8821	0	0.0128283	0.152953
	27	NOS	5.7609	0.00137557	0.936766	9.37591	0.00825344	51.6308	0	1.99733	4.0772	0.707045	0.189829	0.971155	0	0.698792	0.00275115	23.0684	0.573509
	28	NOS	5.14119	0	1.46891	28.9156	0.00323549	0.00970647	0	9.37321	0.00323549	0.00323549	0.00970647	1.78923	0	52.9876	0	0.0226484	0.272528
	29	NOS	9.84003	0	4.73164	33.4075	0.0017125	0.3014	0	30.1195	0.00685	0.003425	4.7539	15.4468	0	1.17135	0	0	0.216038
	30	NOS	9.71937	0.00288067	2.23108	14.1124	0.00288067	49.124	0	0.00288067	0.00576133	0.00288067	0.00576133	2.25268	0	20.8848	0	1.57284	0.0797723
	31	NOS	4.40994	0.00155499	1.16002	24.2391	0.00155499	0.0248798	0	0.00621995	0.00310997	0	0.00621995	0	0	69.9309	0	0	0.216502
	32	NOSPRO	16.2431	10.4014	0	2.93979	20.0292	0.0164971	0	16.0517	0.00329943	0	9.47925	24.8084	0	0	0	0.00329943	0.0241112
	33	NOSPRO	21.8178	19.0801	0.00208344	5.1586	44.2377	0.0125006	0	9.65049	0.00416688	0	0.0250013	0	0	0	0	0.00833376	0.00320529
	34	NOSPRO	8.70228	4.27504	2.41655	27.9095	2.13414	0.0135286	0	1.98532	52.5316	0.00338215	0.00676431	0.00676431	0	0	0	0.00338215	0.0117075
	35	NOSPRO	10.1924	1.52564	0.00139583	5.14503	6.10118	0.0195416	0	67.441	0.025125	0	9.48048	0	0	0	0.00279166	0	0.0654967
	36	NOSPRO	27.4402	11.8131	0	4.57867	12.385	0.00955881	0	10.7314	0	0	32.997	0.00637254	0	0.00318627	0	0	0.0355392
	37	NOSPRO	9.58287	45.2688	0	9.64455	17.0157	0.00850677	0	18.4257	0.00425338	0	0.00425338	0	0	0.00425338	0	0.00850677	0.0327183
	38	NOSPRO	36.37	16.3708	0.00355384	7.59634	19.6883	0.0142154	0	19.9264	0.00710769	0	0	0	0	0	0	0	0.0232367
	39	NOSPRO	15.7311	10.1805	0	3.73974	9.91545	0.0122564	0	33.8369	0.00306411	0	0.00612822	26.5352	0	0	0.00306411	0	0.0365336
	40	NOSPRO	9.55248	17.3091	0.00164755	5.35947	10.452	0	0	57.2424	0	0	0	0.00329509	0	0.00659019	0	0.00329509	0.0697039
	41	NOSPRO	25.4482	35.6043	0.00200317	6.05957	20.2941	0.00400633	0	12.5398	0	0	0.0160253	0.00801266	0	0.00400633	0	0	0.0200317
	42	NOSPRO	7.523	35.3988	0	1.34883	6.24144	0.0389426	0	12.7696	0	0	36.5777	0	0	0	0.00354024	0	0.0980373
	43	NOSPRO	18.89	11.5299	0.0310555	30.6994	25.0183	0.0207037	0	13.6644	0	0.00828147	0.0372666	0	0	0	0	0.00828147	0.0923702
	44	NOSPRO	26.1913	15.4496	0.0016659	5.38919	13.847	0.00666361	0	2.14235	0.0033318	0.0033318	36.9264	0	0	0.00999541	0.0033318	0.00666361	0.0192219
	45	NOSPRO	35.4228	24.2553	0	12.0447	25.2404	0.015985	0	2.95323	0	0	0.00399626	0.00799251	0	0.0119888	0.00399626	0.0119888	0.0276664
	46	NOSPRO	8.79067	2.80922	7.82745	33.3187	22.8099	0.0247508	0	2.66484	0.00412514	0	21.6982	0.0123754	0	0.00412514	0	0.0165006	0.0190391
	47	PRO	23.8296	18.6331	0.0292268	24.57	14.3114	0.00779382	0	18.5922	0	0	0	0	0	0	0	0.0116907	0.0149881
	48	PRO	41.2352	26.6471	0.00975013	17.3845	13.6365	0.0117002	0	1.05691	0	0	0	0	0	0	0.00390005	0.00390005	0.0105001
	49	PRO	19.4111	10.0906	0.00178247	18.1509	15.8248	0.0285195	0	36.4301	0.00356494	0	0	0.00356494	0	0.00712988	0	0	0.0479896
	50	PRO	21.3537	21.3408	0.0321011	12.6864	38.9622	0.00428015	0	5.53424	0.0342412	0	0	0	0	0	0	0.0256809	0.0263394
	51	PRO	33.5138	28.6802	0.00204902	17.2917	19.7239	0.0327844	0	0.73355	0.00819609	0	0	0	0	0.00409804	0.00819609	0	0.00157617
	52	PRO	14.7929	1.64764	2.35399	19.5351	2.26375	0.0186701	0	2.88764	35.4234	0	0	0	0	0	17.7553	3.31083	0.0107712
	53	PRO	22.409	20.6077	0.0504015	53.4212	3.12709	0.0131482	0	0.346237	0.0131482	0	0	0.00438274	0	0	0	0.00438274	0.00337134
	54	PRO	35.3681	17.8822	0.0280343	19.0241	14.1629	0.0149516	0	13.4826	0	0	0	0.00373791	0	0.00747582	0	0	0.0258778
	55	PRO	28.9027	7.43098	0.0821219	51.4841	11.2675	0.0589593	0	0.736991	0.00842276	0	0	0	0	0	0	0.0168455	0.0113383
	56	PRO	17.962	1.83151	2.55545	16.8592	8.55561	51.5744	0	0.632441	0.0192622	0	0	0	0	0	0	0.00642072	0.00370426
	57	PRO	29.2931	4.72953	2.53155	24.1579	14.3851	0.0144248	0	0.100974	24.771	0	0	0.0072124	0	0	0	0.0036062	0.005548
	58	PRO	3.43471	1.92299	4.00345	41.7575	2.11566	0.0111156	0	4.08312	42.6541	0	0	0	0	0.00370519	0	0.00370519	0.0099755
	59	PRO	21.7508	3.68601	4.85213	24.6142	2.33057	1.78269	0	0.750606	40.2144	0	0	0	0	0	0.00670184	0.00670184	0.00515526
	60	PRO	7.81833	3.41439	0.15601	10.0782	6.49299	0.0148581	0	3.16477	68.8465	0	0.00297162	0.00297162	0	0	0	0	0.00800051
	61	PRO	13.477	11.7187	2.12478	47.6902	19.1297	0.0134055	0	5.72863	0.0893703	0	0.00446851	0	0	0	0	0.0134055	0.010312
	62	CTRFIELD	8.57729	0.192058	8.44569	36.6014	0	1.44878	0.306103	0.0096158	12.3275	1.14428	0	0	0.0256421	0	11.1736	17.6931	2.05507
	63	CTRFIELD	10.7372	0.175903	13.2876	39.5648	0	1.08571	0.226046	0.00342494	9.51448	1.24325	0	0	0.0102748	0	2.21251	18.3268	3.61199
	64	CTRFIELD	8.71353	0.53862	6.03474	28.6176	0	2.34523	0.449087	0.0654918	5.05223	0.305628	0	0	0.0498985	0	7.34132	34.7543	5.73233
	65	CTRFIELD	8.12233	0.9299	13.5748	41.3702	0	0.626147	0.135431	0.0316591	7.98162	0.0527652	0	0	0.00351768	0	8.03439	14.5562	4.5811
	66	CTRFIELD	6.84053	0.0177047	11.0558	31.2914	0	3.07824	0.949364	0.00958953	14.087	0.655285	0	0	0.0575372	0	9.06211	19.7001	3.19528
	67	CTRFIELD	9.10262	0.648206	10.9982	36.4105	0	1.85116	0.858769	0	11.8663	4.00216	0	0	0.00651817	0	2.53883	20.2063	1.51046
	68	CTRFIELD	8.0988	0.314088	10.2799	42.5307	0	0.637565	0.112005	0.0206778	6.77197	0.15853	0	0	0.0620333	0	9.89776	16.8731	4.24292
	69	CTRFIELD	8.01073	0.156922	14.0694	42.8652	0	0.325812	0.0159365	0.00354144	6.2471	0.0389558	0	0	0	0	7.59284	16.0888	4.5848
	70	CTRFIELD	8.30302	0.355776	13.761	30.701	0	0.738544	0.233393	0	6.45506	0.626643	0	0	0.0127886	0	7.40462	29.2796	2.12857
	71	CTRFIELD	9.78669	0.671753	11.9072	33.5212	0	1.70033	0.0882862	0.0196192	11.0946	4.95384	0	0	0.00980958	0	5.07155	17.6474	3.52768
	72	CTRFIELD	5.4527	0.864657	6.69688	18.9827	0	3.97802	0.195137	0.00836303	19.2099	0.0836303	0	0	0.0334521	0	25.0306	17.7742	1.68976
	73	CTRFIELD	7.4208	0.224817	11.6002	35.5954	0	0.485594	0.1988	0.00325902	8.86128	0.182505	0	0	0.0456263	0	10.2007	22.862	2.31892
	74	CTRFIELD	10.7635	0.351276	8.25654	32.6709	0	1.16168	0.937445	0.0373732	10.0409	2.91823	0	0	0.0249155	0	5.34437	25.9931	1.49972
	75	CTRFIELD	8.22228	0.217901	5.6577	32.2587	0	4.92907	0.903868	0.0491066	6.68463	1.13559	0	0	9.80597	0	5.49994	22.4632	2.17202
	76	CTRFIELD	10.4791	0.169902	11.72	31.6884	0	0.514022	0.332695	0.00630701	12.2892	1.08796	0	0	0.0220745	0	8.74467	21.3713	1.57433

## Sheet: Table S6_Alpha diversity
	Table S6 Alpha-diversity indexes
		Chao1	Observed_OTU	PD_WT
	CF	1879.67 ± 143.66	881.97 ± 71.81	33.44 ± 4.07
	C	1668.14 ± 178.26	908.19 ± 93.34	30.25 ± 3.64
	P	2114.72 ± 422.92	1120.74 ± 193.96	37.13 ± 3.58
	N	1985.39 ± 228.51	1053.29 ± 111.87	34.49 ± 6.08
	NP	1539.73 ± 385.21	866.88 ± 182.49	33.81 ± 3.19

## Sheet: Table S7_Assigned reads
	Experimental replicates
	C1.1	C1.2	C1.3	C1.5	C1.6	C1.7	C1.10	C2.2	C2.6	C3.2	C3.3	C3.5	C3.6	C3.7	C3.9	C3.10	P4.1	P4.3	P4.7	P4.8	P4.9	P5.2	P5.3	P5.5	P5.8	P5.10	P6.1	P6.5	P6.6	P6.9	P6.10	N7.2	N7.3	N7.5	N7.6	N8.2	N8.3	N8.5	N8.6	N8.9	N9.1	N9.2	N9.4	N9.5	N9.7	N9.9	NP10.1	NP10.2	NP10.4
Joint reads per sample	61046	51334	50142	41963	67345	76862	52745	46111	59177	53409	57753	54901	49804	61877	63559	60017	73214	68807	43696	46336	70944	71195	40466	78325	82336	83751	81881	55890	76328	75589	68905	65046	53771	62149	57801	46524	67677	75151	47016	65369	60727	78357	71784	56732	71728	48185	55039	74968	70484
# Constructed from biom file InsectGene - number of reads per sample and genus
	Experimental replicates
	C1.3	N9.9	P4.1	N8.3	N8.6	C3.2	N7.6	P5.5	P4.9	C1.10	C1.2	C1.5	NP11.7	NP12.5	NP11.8	P4.3	NP12.10	NP12.8	NP11.4	P6.1	P5.2	NP12.7	NP11.1	NP11.10	P5.8	NP12.3	P4.8	P5.3	NP10.4	NP10.5	P6.10	NP11.3	P4.7	NP10.1	C1.1	C3.9	N7.5	N9.4	N8.9	C2.6	N9.1	P6.9	C3.6	C1.6	N7.2	C1.7	N9.7	C3.7	P6.5
Apibacter	0	0	0	0	0	0	0	0	0	0	0	0	1.23174	1.53032	0	1.48432	0	0	0	0	0	0	0	0	0	0	0	0	0	0	0	0	2.65969	0	0	0	0	0	0	0	0	0	0	0	0	0	0	0	0
Bartonella	3.01954	3.80873	21.0816	14.5294	1.66555	7.6037	0	10.2636	7.31773	6.60447	4.28498	4.07338	1.23174	12.2426	0	4.45296	3.62141	5.10513	8.6454	1.14597	14.0365	5.28231	4.00317	27.1195	32713.3	12.4278	8.10021	735.358	9.43859	5.60832	5.11241	20.913	2.65969	13.8334	2.85903	0	5.02129	3.71722	2.32557	1.61668	16.5207	36368.5	5.32601	123.471	30251.2	9.53356	6.80603	5.56225	6.97275
Bifidobacterium	3104.09	16.5045	7.44057	36.3235	6888.73	2224.08	2485.02	719.593	1484.04	1940.39	1711.14	1295.33	2010.19	1876.17	6389.85	3923.06	11072.5	17993.9	5885.35	5717.23	14348.8	9002.82	9469.49	13294.4	11395.2	9846.97	16449.5	8972.2	4966.59	5641.97	1579.73	3881.78	4818.03	2053.5	2947.66	2991.6	5416.3	2750.74	333.719	43.6505	2353.45	4057.96	2821.01	4031.04	5987.09	1689.82	6701.22	9707.98	4485.22
Citrobacter	1.50977	1.26958	1.24009	0	0	0	0	0	0	0	0	0	0	0	0	0	0	0	0	0	0	0	0	0	0	0	0	0	0	0	0	0	97.0788	4.61114	0	0	155.66	2616.92	2334.87	6.46674	0	521.295	3.55068	1.40308	1.77395	0	0	0	1.74319
Commensalibacter	0	0	0	0	0	0	0	0	0	0	0	0	0	0	0	0	0	0	0	0	0	0	0	0	0	0	0	0	0	0	0	0	0	0	0	0	0	0	0	0	0	0	0	0	0	0	0	0	0
Cosenzaea	0	0	0	1.03781	1.66555	0	0	0	1.46355	0	2.85666	2.71559	0	1.53032	0	0	0	0	0	0	0	0	0	0	0	0	0	0	1.88772	1.86944	0	0	1.32985	3.0741	22.8722	0	3.34753	1.85861	8.13949	303.937	693.868	133.715	5.32601	1947.47	3.54791	2.38339	3910.74	11.1245	3.48637
Frischella	1.50977	10.1566	0	2.07563	3.33111	0	0	0	1.46355	0	0	4.07338	3.69521	0	1.57192	1.48432	0	1.70171	0	0	3.50913	0	0	0	0	11818.8	0	2.76451	0	0	0	0	1.32985	0	0	1.15062	1.67376	0	0	0	0	1.9379	0	0	0	0	0	0	0
Giliamella	1.50977	1.26958	34277.5	4.15126	0	7.6037	10.4358	2.2808	21932.7	3.96268	2.85666	1.35779	0	0	1.57192	0	5.43211	1.70171	0	6.8758	0	1.76077	0	9.68554	4.07261	2212.15	2.02505	2.76451	0	5.60832	1.70414	3.21739	16540.6	4.61114	4.28854	2.30123	1.67376	0	2.32557	236.036	4.50564	16257	12.4274	0	972.126	0	1.36121	3.70817	1.74319
Lactobacillaceae	38592.7	51246.4	15812.5	41818.7	28624.2	59567.4	50240.4	45350.4	35719.3	39452.4	43162.6	42202.9	37960.9	24964.1	51118.8	47719.4	53479.1	50333.2	26717.5	39103.8	56256.6	62035.5	27363.6	64641.3	37806.1	34348.4	51442.4	29274.7	25589.9	67492.4	45808.9	57000.9	30047.9	30084.6	34405.6	35276.7	41862.5	66274.3	10615.1	42248.8	51038.4	14543.9	33349.7	31249.3	20136.1	19468.7	27534.5	60941.9	37867.2
Morganella	0	1.26958	0	0	0	1.90092	0	0	0	0	0	0	0	0	1.57192	0	0	0	1.08067	0	0	1.76077	1.00079	0	0	0	4.05011	0	1.88772	0	0	4105.39	65.1625	4.61114	6956.02	3.45185	1854.53	992.497	2458.12	22129.2	546.684	684.078	981.762	6327.88	1387.23	0	10234.9	0	3.48637
Parasaccharibacter	19148.4	12.6958	2.48019	12.4538	31142.5	15009.7	5.21789	7.98281	4.39064	11977.9	12845	11357.9	9770.13	5773.9	6026.74	8343.36	8638.87	461.164	11043.4	1481.73	314.067	139.101	3609.85	338.994	401.152	1922.17	56.7015	309.625	2010.42	2396.62	1877.96	25.7391	3.98954	10.7593	0	8064.67	7013.07	1.85861	11.6278	6.46674	1.50188	1406.91	5143.15	12338.7	1.77395	2.38339	6622.27	4294.06	1023.25
Serratia	1.50977	25.3915	0	1.03781	0	1.90092	1.30447	7.98281	0	1.32089	1.42833	0	1.23174	0	1.57192	2.96864	0	0	2.16135	2.29193	1.75456	0	3.00237	0	2.03631	0	0	0	0	0	1.70414	0	2164.99	29957.1	13448.9	8.05431	9932.12	2505.41	29670.8	88.9176	6067.59	598.811	29440.4	485.465	12976.5	27007.4	1.36121	0	1.74319
Snodgrassella	1.50977	3.80873	7.44057	2.07563	1.66555	0	0	7.98281	5.85418	3.96268	1.42833	1.35779	2.46347	29206.2	1.57192	0	0	0	1.08067	9.16773	3.50913	5.28231	0	3.87421	12.2178	23579.7	13910.1	16588.4	43734.7	37.3888	19618	6.43478	6.64923	4.61114	0	1.15062	6.69506	0	8.13949	273.22	4.50564	2871.97	1.77534	2.80615	3.54791	1.1917	1.36121	1.85408	27075.2
Other	190.231	11.4262	12.4009	70.5714	681.211	41.8203	2.60894	4.56161	20.4896	22.4552	21.4249	31.2292	52.9646	41.3187	15.7192	20.7805	14.4856	10.2103	36.7429	13.7516	1.75456	3.52154	15.0119	9.68554	2.03631	10.3565	8.10021	4.14676	13.214	7.47777	11.9289	1.6087	18.6178	7.68524	12.8656	174.894	1424.37	3.71722	1570.92	30.717	-2.39478e-08	910.812	19.5287	224.492	7.09581	3.57509	24.5017	1.85408	13.9455
# Constructed from biom file Silva132 - number of reads per sample and genus
	Experimental replicates
	C1.3	N9.9	P4.1	N8.3	N8.6	C3.2	N7.6	P5.5	P4.9	C1.10	C1.2	C1.5	NP11.7	NP12.5	NP11.8	P4.3	NP12.10	NP12.8	NP11.4	P6.1	P5.2	NP12.7	NP11.1	NP11.10	P5.8	NP12.3	P4.8	P5.3	NP10.4	NP10.5	P6.10	NP11.3	P4.7	NP10.1	C1.1	C3.9	N7.5	N9.4	N8.9	C2.6	N9.1	P6.9	C3.6	C1.6	N7.2	C1.7	N9.7	C3.7	P6.5
Apibacter	0	0	0	0	0	0	0	0	0	0	0	0	0	0	0	0	0	0	0	0	0	0	0	0	0	0	0	0	0	0	0	0	0	0	0	0	0	0	0	0	0	0	0	0	0	0	0	0	0
Bartonella	3.00167	3.00656	18.0529	9.06198	2.00056	4.00213	1.00137	7.03402	2.01228	7.01458	3.00244	4.00562	1.00199	11.011	0	4.00494	2.00222	1.00035	4.00174	1.00177	7.00434	3.00076	3.00237	23.0147	32244.7	5.00096	4.00103	719.257	8.0044	8.00498	5.00196	16.0076	3.0019	8.00502	4.00284	0	4.0016	2.00075	2.00239	5.00574	16.0105	35930	7.00361	120.047	29801.5	7.01018	5.00509	1.00095	5.00227
Bifidobacterium	3073.71	8.01749	4.01176	14.0964	6958.96	2237.19	2494.41	697.373	1421.67	1935.02	1662.35	1302.83	2024.02	1852.86	6289.83	3916.83	11109.3	17924.3	5869.55	5782.23	14354.9	9061.29	9468.49	13417.6	11291.1	9873.89	16479.2	9010.22	4911.7	5547.45	1594.62	3892.86	4787.03	2061.29	2943.09	3007.13	5435.17	2712.01	342.408	37.0425	2425.6	4103.94	2851.47	4022.56	6044.95	1718.5	6714.83	9829.31	4430.01
Citrobacter	1.00056	0	0	0	0	0	0	0	0	0	0	0	0	0	0	0	0	0	0	0	0	0	0	0	0	0	0	0	0	0	0	0	0	0	0	0	10.004	11.0041	2103.51	0	0	384.181	0	0	0	0	0	0	0
Commensalibacter	18628.4	14.0306	1.00294	8.05509	29530.3	12.0064	4.00547	1.00486	2.01228	5.01041	1.00081	2.00281	0	1.001	0	0	0	1.00035	0	0	0	0	0	0	0	1834.35	1.00026	0	0	0	0	29.0138	1.00063	3.00188	0	8243.85	7040.81	1.00037	11.0131	4.00459	1.00066	8.00378	1.00052	12513.9	1.00049	0	4.00407	2.0019	168.076
Cosenzaea	0	0	0	1.00689	0	0	0	0	0	0	1.00081	1.0014	0	0	0	0	0	0	0	0	0	0	0	0	0	0	1.00026	0	0	1.00062	0	0	1.00063	0	0	0	2.0008	0	5.00596	1.00115	0	1.00047	0	0	0	0	3820.89	10.0095	0
Frischella	1.00056	9.01968	0	1.00689	2.00056	0	0	0	2.01228	0	0	3.00421	4.00797	0	0	2.00247	0	1.00035	0	0	2.00124	0	0	2.00128	0	11715.2	0	3.00107	1.00055	1.00062	0	0	0	0	0	0	1.0004	0	1.00119	0	0	1.00047	0	0	0	0	0	0	0
Giliamella	1.00056	1.00219	34288.5	4.02755	0	4.00213	13.0178	2.00972	21864.4	5.01041	2.00163	1.0014	1.00199	3.00301	1.00109	0	4.00443	1.00035	0	6.01064	0	1.00025	0	7.00447	4.00146	2256.43	1.00026	1.00036	2.0011	6.00373	2.00078	3.00143	16518.4	3.00188	4.00284	2.00142	1.0004	0	2.00239	227.261	5.0033	16145.6	7.00361	0	992.484	0	0	2.0019	2.00091
Lactobacillaceae	38514.5	51249.8	15764.2	41817	28627.1	59553.8	50217.5	45373.4	35795.4	39435	43145.1	42180.2	37851.2	24914	51046.4	47782.9	53481.2	50416.6	26747.6	39029.1	56246.9	61978.7	27365.6	64482.2	37831.8	34349.6	51499.2	29201.4	25786.2	67615	45879	56986.2	30034	30295	34394.4	35250	41980.7	66273.7	10623.7	42012.2	51083.6	14576.9	33268.1	31315.1	20146.8	19518.4	27493	60903.7	38092.3
Morganella	0	1.00219	0	0	0	0	0	0	0	0	0	0	0	0	0	0	0	0	0	0	0	0	0	0	0	0	0	0	0	0	0	1.00048	67.0424	1.00063	2806.99	3.00213	1831.73	972.362	2202.62	7759.9	11.0073	341.161	967.499	6177.4	1408.69	0	10207.4	0	1.00045
Parasaccharibacter	0	0	0	0	0	0	0	0	0	0	0	0	0	0	0	0	0	0	0	0	0	0	0	0	0	0	0	0	0	0	0	0	0	0	0	0	0	0	0	0	0	0	0	0	0	0	0	0	0
Serratia	1.00056	23.0503	2.00588	1.00689	1.00028	2.00107	1.00137	4.01944	1.00614	0	1.00081	2.00281	0	0	0	0	0	0	2.00087	0	0	0	2.00158	0	0	1.00019	0	0	1.00055	0	1.00039	0	2139.35	29624.6	13390.5	7.00497	9618.84	2472.92	29365	79.0907	5948.92	511.241	29267.1	489.19	12851.3	26835	0	0	0
Snodgrassella	2.00111	0	6.01764	2.01377	2.00056	0	0	7.03402	4.02455	2.00417	1.00081	1.0014	2.00398	29230.3	1.00109	0	0	0	0	6.01064	3.00186	3.00076	0	7.00447	16.0058	23623.5	13777.5	16625.9	43554	39.0243	19545.7	9.00429	6.0038	4.00251	0	0	6.00239	0	6.00716	291.334	4.00264	2887.36	2.00103	3.00116	2.00098	0	2.00204	2.0019	26885.2
Other	820.457	25.0547	58.1705	105.723	2221.63	15049	14.0191	19.0923	84.5156	12020	12936.5	11404	9920.72	5864.88	6220.75	8311.25	8617.53	462.161	11072.8	1511.68	330.205	148.037	3626.87	386.247	948.346	92.0176	118.03	329.118	2064.14	2371.47	1877.74	4108.96	214.135	149.094	4258.02	11.0078	1745.7	2706.01	2351.8	14952.2	1231.81	3466.64	5412.79	2090.81	479.234	106.154	6791.91	4217.99	900.409
[truncated: 12 more columns]

## Sheet: Table S8_RAST
		Table S7 List of microorganisms used for the comparison of metabolic pathways
		Class	Order	Family	Genus	Species	Collection	GeneBank Assembly
		Actinobacteria	Bifidobacteriales	Bifidobacteriaceae	Bifidobacterium	asteroides C3	DSM 20431	GCA_002715865.1
						coryneforme C215	LMG 18911T	GCA_000737865.1
						coryneforme C155	LMG 30569	SAMN25059480
						indicum C449	Scardovi Collection	SAMN25059481
		Bacilli	Lactobacillales	Lactobacillaceae	Apilactobacillus	kunkeei Dan39	LMG 30566	GCA_014323645.1
					Bombilactobacillus	mellifer Bin4	DSM 26316	GCA_000970795.1
						mellis Hon2N	DSM 26255T	GCA_000967245.1
					Lactiplantibacillus	plantarum Dan91	LMG 30567	GCA_014324175.1
					Lactobacillus	apis Hma11N	DSM 26264	GCA_000970735.1
						apis Dan63	Scardovi Collection	GCA_014324145.1
						helsingborgensis Bma5N	DSM 26265T	GCF_000970855.1
						helsinborgensis Dan70	Scardovi Collection	GCA_014324155.1
						johnsonii Dan92	LMG 30568
						kimbladii Hma2N	DSM 26263T	GCA_000970755.1
						kimbladii Dan47	Scardovi Collection	GCA_014323605.1
						kullabergensis Dan23	Scardovi Collection	GCA_014324215.1
						kullabergensis Biut2N	DSM 26262T	GCA_000967195.1
						melliventris Hma8N	DSM 26256T	GCA_000970775.1
						melliventris Dan2	Scardovi Collection	GCA_014324185.1
		Alphaproteobacteria	Rhodospirillales	Acetobacteraceae	Bartonella	apis PEB0122	DSM 29779T	GCA_001952075.1
		Betaproteobacteria	Neisseriales	Neisseriaceae	Snodgrassella	alvi wkB2	DSM 104735T	GCA_000600005.1
		Gammaproteobacteria	Enterobacterales	Enterobacteriaceae	Citrobacter	pasteurii CIP 55.13	DSM 28879T	GCA_000826205.1
				Morganellaceae	Cosenzaea	myxofaciens	DSM 4482T	GCA_001654855.1
					Morganella	psychrotolerans GCSL-P101	GCSL-P101	GCA_001676155.1
				Yersiniaceae	Serratia	marcescens KZ19	KZ19	GCA_002915435.1
			Orbales	Orbaceae	Frischella	perrara PEB0191	DSM 104328T	GCA_000807275.1
					Gilliamella	apicola wkB1	DSM 104097T	GCA_000599985.1

## Sheet: Table S9_funtional_p_values
	Table S8 Significant variations in the gene expression potential in all the experimental conditions, corrected with Bonferroni (9 comparisons)
		CTR vs CTRFIELD	CTR vs NOS	CTR vs NOSPRO	CTR vs PRO	CTRFIELD vs NOS	CTRFIELD vs NOSPRO	CTRFIELD vs PRO	NOS vs NOSPRO	NOS vs PRO	NOSPRO vs PRO
	Biotin	0.0666	0.1341	1.3815	0.6336	0	0.0027	1.5381	1.1583	0.0018	0.063
	GTP_Folate	0.0585	0.0198	0	0	3.222	0.4572	0.2934	0.9135	0.6255	3.7629
	4-amminobenzoate_Folate	0.5859	0.0459	0	0	1.3392	0.0108	0.0684	0.2043	0.7479	2.421
	GTP_Riboflavin	0	2.1618	0.0621	0.0585	0	0.0009	0.0018	0.378	0.3582	4.4109
	Thiamin	0	0	0.2898	0.09	4.4703	0.0513	0.1782	0.0522	0.1818	2.8683
	Pyridoxine	0.0162	1.5327	0.8757	2.5668	0.0009	0	0.0927	3.3057	0.6057	0.2988
	PolarAA_R_Aromatic	8.5113	0.4014	0.0099	0.8262	0.3699	0.0099	0.7614	1.674	6.6762	0.9009
	PolarAA_R_-	0.0027	0	0	0.0009	2.583	1.674	3.7926	3.3336	3.222	2.1933
	PolarAA_R_+	8.5113	0.4014	0.0099	0.8262	0.3699	0.0099	0.7614	1.674	6.6762	0.9009
	PolarAA_R_uncharged	1.926	0.0054	0	0.0027	0.0711	0.0009	0.0387	0.6759	3.7341	0.9945
	NONPolarAA_R_Aliphatic	0.1485	0.0072	0.0072	0.0153	1.4094	1.4094	1.9449	4.5	3.7053	3.7053
	Urease	0	0	0.0171	0.0018	1.5372	0.4419	1.4004	0.0414	0.2232	2.3472
	Polysaccaride	8.5113	0.4014	0.0099	0.8262	0.3699	0.0099	0.7614	1.674	6.6762	0.9009
	Cellulose	0.0936	0	0.0333	2.4057	0	0	0.4338	0.4536	0	0.0054
	Hemicellulitic	0	1.3905	1.215	2.9097	0.0099	0	0	0.1656	0.6579	2.3661
	Chitn Degradation	0	0.0045	2.0493	1.0647	0.0297	0	0	0.0567	0.1746	3.0024
